# Supplementary material for: Deep Mutational Scanning Reveals the Active-Site Sequence Requirements for the Colistin Antibiotic Resistance Enzyme MCR-1
Source: mBio. 2021 Nov 16;12(6):e02776-21. doi: 10.1128/mBio.02776-21 (PMC8593676; doi:10.1128/mBio.02776-21)
Supplement: TABLE S1 [file mbio.02776-21-st001.xlsx]

## Sheet: Sheet1
	F93					Y97					M105					N108					A109					Q111					T112					E116					T117					L120
Amino acid	Naïve	Colistin	Polymyxin B		Amino acid	Naïve	Colistin	Polymyxin B		Amino acid	Naïve	Colistin	Polymyxin B		Amino acid	Naïve	Colistin	Polymyxin B		Amino acid	Naïve	Colistin	Polymyxin B		Amino acid	Naïve	Colistin	Polymyxin B		Amino acid	Naïve	Colistin	Polymyxin B		Amino acid	Naïve	Colistin	Polymyxin B		Amino acid	Naïve	Colistin	Polymyxin B		Amino acid	Naïve	Colistin	Polymyxin B
A	24344	21793	21447		A	4894	457	277		A	5047	403	709		A	7077	8711	11121		A	21476	34327	57442		A	5844	6939	5729		A	8886	5288	18358		A	3321	1183	654		A	1094	1943	1140		A	1048	73	1
C	45936	55037	35818		C	9762	8506	4919		C	7925	2958	2790		C	8091	1389	5551		C	25975	56831	66789		C	6861	9837	10654		C	5773	3477	3540		C	3549	702	485		C	968	1063	3550		C	1515	173	1
D	32171	4911	3599		D	7154	1623	298		D	9736	151	206		D	8912	606	902		D	17620	5928	11064		D	6441	6420	8795		D	5726	483	3325		D	3206	3396	2073		D	1033	218	370		D	1269	242	3
E	25798	8429	5637		E	3061	296	10		E	9309	476	249		E	6589	140	584		E	20461	3583	6728		E	8228	11662	12084		E	4660	1212	765		E	22902	77486	59080		E	1529	1189	253		E	1227	135	1
F	186046	297572	217885		F	12717	41124	16649		F	10917	203	541		F	8978	741	1510		F	24617	62403	46849		F	5119	2254	2310		F	6260	2439	2232		F	1121	237	178		F	642	787	810		F	1128	1394	9
G	36653	61443	63865		G	4141	946	407		G	8091	1044	541		G	6928	4006	4399		G	36587	70723	66824		G	9253	12859	13543		G	6401	2513	2091		G	4023	1263	1184		G	1250	1800	1919		G	1403	195	3
H	26538	4308	4990		H	10181	808	361		H	6754	3969	503		H	13104	3053	3709		H	20693	4030	7540		H	7909	11999	10721		H	6828	207	1417		H	1520	243	183		H	541	109	123		H	1327	1445	4
I	37995	22225	14570		I	11486	5071	9594		I	9855	2091	1157		I	9393	3976	4237		I	18805	17895	36892		I	6651	6983	4727		I	5142	2343	1101		I	1233	269	187		I	833	1581	910		I	868	860	345
K	31387	4087	3556		K	5073	322	210		K	18705	4398	2255		K	11637	483	1525		K	27409	4325	21629		K	9687	17394	15954		K	2056	412	642		K	2810	1540	1199		K	688	73	6		K	1295	115	1
L	34775	24808	20170		L	6961	5723	3633		L	10643	6688	4041		L	9265	2242	5041		L	23614	48146	50822		L	7496	8790	9141		L	7120	1772	3876		L	2430	567	397		L	620	501	133		L	2630	91184	156989
M	60260	36705	18465		M	9853	4641	5576		M	30631	257635	229211		M	11755	16628	22022		M	33202	87116	69294		M	7967	10251	10121		M	5589	3015	1992		M	2078	915	799		M	936	994	260		M	1407	1166	7
N	47346	7451	6803		N	10082	4547	2269		N	10919	6277	5213		N	11124	58244	79283		N	31920	11280	18617		N	9062	14252	15895		N	4365	635	1049		N	2196	681	546		N	931	517	11		N	1110	209	1
P	11094	3166	2543		P	4337	427	443		P	10915	3053	1689		P	9911	502	1141		P	24516	7698	13481		P	7355	7594	7389		P	8169	611	4384		P	1592	274	375		P	912	646	20		P	949	329	129
Q	22370	6139	7872		Q	5604	4229	2037		Q	11501	1406	2075		Q	8477	247	518		Q	33190	7027	23941		Q	45035	55528	60359		Q	4025	539	933		Q	1920	967	383		Q	902	205	5		Q	1160	531	359
R	26956	5342	4353		R	4201	868	182		R	8139	1486	304		R	8861	2054	3027		R	25825	24228	13877		R	6670	4995	4743		R	4789	782	2399		R	2724	603	585		R	827	526	305		R	993	277	134
S	30785	26307	19832		S	8123	3269	588		S	8039	233	284		S	10104	35707	48969		S	24788	31434	59379		S	8515	12988	12453		S	11162	6362	35675		S	1807	539	387		S	1006	2401	810		S	1038	174	1
T	31910	28208	22530		T	8668	1012	964		T	14362	13827	6676		T	9235	9270	18157		T	31413	45236	60924		T	8913	14282	12423		T	26833	27050	71239		T	1526	256	321		T	2086	4986	3152		T	1097	169	2
V	33768	9247	7811		V	4949	2407	2367		V	4618	697	4379		V	11530	2289	2856		V	24855	54684	52278		V	6327	7413	7177		V	7469	4075	3832		V	3019	1409	1169		V	1095	937	3048		V	1542	1537	82
W	40770	64810	66242		W	5725	649	3204		W	12724	313	1188		W	9275	1989	2476		W	27226	12167	54615		W	10744	9086	7334		W	8504	1990	2705		W	4179	902	758		W	1471	1609	214		W	1510	176	1
Y	49692	71311	92116		Y	21946	175497	149324		Y	10660	162	316		Y	10887	2127	3492		Y	25814	5334	20448		Y	7346	9184	9771		Y	5446	799	2303		Y	1973	426	220		Y	581	742	115		Y	1786	2822	5
Total	836594	763299	640104		Total	158918	262422	203312		Total	219490	307470	264327		Total	191133	154404	220520		Total	520006	594395	759433		Total	191423	240710	241323		Total	145203	66004	163858		Total	69129	93858	71163		Total	19945	22827	17154		Total	26302	103206	158076
[truncated: 52 more columns]
